# Supplementary material for: The N-Terminal Extension of the Mycobacterium avium Rel Protein Is a Dual Regulator of the Bifunctional Enzyme and Represents a Novel Target
Source: Antibiotics (Basel). 2025 Sep 25;14(10):964. doi: 10.3390/antibiotics14100964 (PMC12561398; doi:10.3390/antibiotics14100964)
Supplement: Supplementary file 1 [file antibiotics-14-00964-s001.zip]

Archive with 1 entries (1 files):
- antibiotics-3813865-supplementary.pdf
